# Supplementary material for: Hypoxia-induced inflammation: Profiling the first 24-hour posthypoxic plasma and central nervous system changes
Source: PLoS One. 2021 Mar 4;16(3):e0246681. doi: 10.1371/journal.pone.0246681 (PMC7932147; doi:10.1371/journal.pone.0246681)
Supplement: S1 Table — All values shown are average mean fluorescence intensity (50–100 beads per molecule). (XLSX) [file pone.0246681.s003.xlsx]

## Sheet: Sheet1
Hypoxia-induced inflammatory syndrome: profiling the first 24-hour posthypoxic plasma and central nervous system changes
Louise A. Mesentier-Louro, Barbara Rangel, Laurel Stell, M. Ali Shariati, Roopa Dalal, Abinaya Nathan, Ke Yuan, Vinicio de Jesus Perez, and Yaping Joyce Liao
		EOTAXIN	GMCSF	GROA	GSCF/CSF3	IFNA	IFNG	IL10	IL12P70	IL13	IL15/IL15R	IL17A	IL18	IL1A	IL1B	IL2	IL22	IL23	IL27	IL28	IL3	IL31	IL4	IL5	IL6	IL9	IP10	LEPTIN	LIF	LIX	MCP1	MCP3	MCSF	MIP1A	MIP1B	MIP2	RANTES	TGFB	TNFA	VEGF
Plasma	1h ID-01	203.953	1.02339	3.1345	1.44444	5.76608	0.918129	1.2924	4.0117	5.60819	1.62573	0.748538	1.74269	0.760234	0.748538	1.05848	1.01754	0.818713	0.415205	0.830409	2.27485	1.45029	1.48538	1.78363	1.29825	1.80702	43.4211	15.0292	1.24561	3.30409	1.47953	33.3041	3.32164	5.92982	1.9883	2.08187	10.1053	3.09357	4.45614	2.33918
	1h ID-02	175.057	0.943005	2.58031	1.35751	5.37306	0.818653	1.25389	3.62176	6.29534	1.76684	0.673575	1.52332	0.735751	0.673575	1.01554	0.896373	0.699482	0.440415	0.673575	4.61658	1.61658	1.38342	1.6114	1.17617	1.56995	37.2953	13	1.09845	2.89119	1.18653	31.0674	4.46632	6.00518	1.73057	1.86528	9.66321	3.02073	3.12953	2.09845
	1h ID-03	308.263	0.888889	2.62573	1.45029	3.53216	1.02924	1.33333	2.49123	5.4152	1.79532	0.760234	1.66082	0.748538	0.748538	1.1345	0.748538	0.707602	0.45614	0.830409	3.52632	1.15789	1.64327	1.38596	1.45029	1.88304	53.3099	14.4094	1.15205	2.0117	1.54386	34.7485	3.46199	5.7076	1.92398	1.43275	10.0819	3.61988	3.49708	2.36257
	1h ID-04	196.737	1.56579	3.04605	1.57237	5.375	1.20395	1.61842	5.43421	10.9605	3.11184	1.01316	2.21711	1.07895	0.828947	1.38158	0.888158	0.736842	0.368421	0.868421	4.40132	2.50658	2.15789	3.38158	1.74342	2.40132	54.6382	16.5658	1.22368	1.77632	1.47368	48.9342	6	7.61184	2.19079	1.59211	9.70395	4.46053	4.98684	3.15132
	1h ID-05	295.683	0.905941	2.41584	1.35644	5.65347	1.0198	1.19802	4.24752	6.55941	1.74752	0.707921	1.82673	5.5297	0.70297	3.31188	0.529703	1.22772	0.524752	0.653465	2.68812	1.52475	1.5297	2.18812	4.10396	1.93069	46.7327	15.8861	3.31188	4.68812	1.46535	107.366	6.4802	6.37129	2.23762	2.32673	11.4208	4.08416	4.45545	1.81188
	18h ID-06	200.545	0.659574	1.46383	0.893617	4.4766	0.634043	0.995745	4.43404	3.82553	1.14894	0.578723	1.3617	0.574468	0.53617	0.902128	0.774468	0.659574	0.455319	0.523404	1.70213	0.893617	1.05106	1.91915	0.931915	1.45532	29.0638	12.2043	0.880851	1.28511	1.13617	50.7021	2.17872	3.75319	1.52766	1.69362	7.5617	2.88085	1.89787	1.31064
	18h ID-07	219.597	1.14094	2.51678	3.26174	7.0604	1.14094	2.32215	6.42282	8.2349	2.04027	0.973154	2.14765	0.85906	1.39597	1.32886	1.4094	2.94631	0.402685	1.11409	3.89262	1.67785	1.89933	4.6443	1.44966	1.99329	52.5235	18.2752	1.36913	1.69799	1.52349	48.8054	6.05369	6.57718	2.07383	1.63758	10.5235	4.55034	4.13423	2.11409
	18h ID-08	396.453	0.946667	3.21333	1.28	8.18667	1.09333	1.48	5.52	5.52	1.73333	0.846667	2.08	0.84	0.64	1.2	1.37333	0.873333	0.46	0.88	2.25333	1.55333	1.78	4.8	1.46667	1.82667	61.2933	12.2933	1.51333	1.54	2.28667	171.52	3.06667	6.16	2.54	1.92667	12.0667	3.78667	4.79333	2.35333
	18h ID-09	455.667	0.725146	2.35673	1.08772	3.32164	0.935673	1.28655	5.36842	3.54971	1.25731	0.596491	1.39766	0.736842	0.538012	0.736842	0.74269	0.707602	0.327485	0.596491	1.26316	1.06433	1.2924	1.83041	0.637427	1.33333	26.9766	13.9415	1.09357	1.38012	1.40351	77.2456	2.60819	4.96491	1.8538	1.12865	17.3918	2.4152	2.92982	1.15789
	18h ID-10	351.872	0.825581	2.48837	1.52326	5.19767	0.773256	1.21512	5.05814	3.87209	1.38372	0.662791	1.4186	0.80814	0.55814	1.14535	0.651163	0.976744	0.343023	0.773256	1.80814	1.09302	1.2907	1.38372	1.10465	1.5407	28.6453	27.0814	1.27907	1.25	1.71512	51.343	2.4593	4.64535	1.12209	1.83721	11.1047	3.38953	3.6686	1.51744
	Control ID-11	188.334	0.493506	1.50325	0.824675	2.75325	0.487013	0.808442	2.78896	3.48377	0.857143	0.493506	2.81169	0.493506	0.454545	0.512987	0.636364	0.603896	0.324675	0.418831	1.05844	0.730519	0.753247	1.17208	0.714286	1.16883	16.4156	7.84416	0.814935	1.97403	1.0974	78.0065	1.23377	3.33117	1.11688	0.987013	6.3539	1.9513	2.77273	1
	Control ID-12	313.743	0.748663	2.52941	1.12299	3.79679	0.812834	1.22995	3.94118	3.50802	1.37968	0.529412	1.62567	0.807487	0.636364	1.03209	0.545455	0.877005	0.326203	0.631016	1.77005	1.14439	1.14439	1.26738	1.02674	1.28877	40.3209	6.79144	1.1016	1.43316	1.6631	23.7005	2.26738	4.06417	1.09091	1.73797	11.6684	3.32086	1.85027	1.43316
	Control ID-13	337.163	0.722892	3.18675	1.22289	6.83735	1.07229	1.30723	4.75301	5.16867	1.83133	0.662651	1.55422	0.73494	0.644578	1.1988	0.789157	0.783133	0.331325	0.746988	2.43976	1.20482	1.33735	1.77108	0.909639	1.45783	45.2169	19.3855	1.13855	1.57831	1.68675	28.9699	3.95181	5.35542	1.95181	1.9759	11.4277	2.42169	1.96988	1.65663
	Control ID-14	207.644	0.422819	1.71477	0.969799	3.08725	0.637584	0.95302	4.02349	2.5604	0.825503	0.671141	1.08725	0.597315	0.59396	0.661074	0.765101	0.778523	0.375839	0.580537	0.771812	0.597315	0.899329	1.15772	0.728188	0.899329	17.6342	7.99329	0.812081	1.60403	1.30872	14.6678	1.71812	3.01007	1.11409	1.19128	7.94966	2.45638	1.88591	0.573826
	Control ID-15	429.423	0.883436	2.09202	0.993865	6.76687	0.809816	1.37423	4.10429	3.63804	1.52147	0.638037	1.5092	0.791411	0.601227	1.11043	0.717791	0.723926	0.331288	0.680982	1.2454	0.889571	1.33742	1.44785	1.07975	1.47239	33.8466	13.9509	1.29448	1.6319	1.52147	46.773	2.47239	4.66258	1.76687	2.30675	13.6564	3.00613	3.15337	1.55828
Retina		EOTAXIN	GMCSF	GROA	GSCF/CSF3	IFNA	IFNG	IL10	IL12P70	IL13	IL15/IL15R	IL17A	IL18	IL1A	IL1B	IL2	IL22	IL23	IL27	IL28	IL3	IL31	IL4	IL5	IL6	IL9	IP10	LEPTIN	LIF	LIX	MCP1	MCP3	MCSF	MIP1A	MIP1B	MIP2	RANTES	TGFB	TNFA	VEGF
	1h ID-01	1.10451	0.989335	1.0696	0.921754	0.902524	1.00361	1.10388	0.975579	1.00474	0.956468	1.05031	0.977736	0.895177	1.56069	1.26351	1.23331	1.08282	1.20455	1.12034	0.99818	0.905877	0.964474	1.13489	0.79768	0.834617	0.898471	0.879357	0.914441	0.969534	0.955995	1.21556	0.99182	0.983611	1.03651	0.390789	0.854771	1.16042	1.05893	2.28134
	1h ID-02	1.35192	0.994711	1.17447	0.979222	0.922599	0.988679	1.15059	0.914083	1.02718	0.895597	1.03832	1.15006	0.967546	2.02835	1.36854	1.50473	1.14489	1.26156	1.25202	0.908669	0.847745	1.10825	0.970243	0.791599	0.830555	1.28776	0.946979	0.888139	0.979079	0.96119	1.34438	0.962824	0.951588	1.04214	0.744519	0.909696	1.10771	1.14622	2.04351
	1h ID-03	1.34891	0.965455	1.10372	0.926764	0.90674	1.02435	1.97554	0.958029	0.984735	1.04976	1.03832	1.16063	0.894417	1.98496	0.980305	1.72069	1.19406	1.26156	1.28734	0.956137	0.87577	1.01127	1.14106	0.874926	0.833994	1.34542	0.985985	0.925666	1.21423	1.03128	1.2093	1.02914	1.01965	0.970837	0.692131	0.979852	1.19707	1.03352	2.36324
	1h ID-04	0.994411	0.783003	0.863935	0.764143	0.788353	0.869519	1.09622	0.764505	0.869746	0.779744	0.917758	0.892912	0.804515	1.75087	1.2352	1.34007	0.981047	0.928511	1.37868	0.839379	0.820358	0.886345	0.874337	0.731756	0.641433	0.968082	0.801081	0.742807	0.893958	0.86671	1.25351	0.842248	0.771316	0.825735	0.546854	0.795064	0.991315	0.858378	1.86608
	1h ID-05	1.21051	0.861048	0.925464	0.827234	0.802737	0.915496	1.02939	0.821641	0.897591	0.92183	0.972338	1.04161	0.863358	2.16607	0.99869	1.48228	1.11477	0.950513	1.20475	0.881095	0.852294	0.88187	0.989089	0.693938	0.722776	1.34832	0.806905	0.807216	1.15579	0.916775	1.19479	0.89745	0.847278	0.923136	1.09643	0.865684	0.982139	0.970271	1.97901
	18h ID-06	0.905794	0.931175	0.959927	0.958733	0.85352	0.994548	0.973407	0.757971	0.946663	0.920957	0.975872	1.03731	0.857313	1.46494	0.880172	1.29476	1.07047	1.10671	1.10878	0.907436	0.937551	1.00414	1.14927	0.652386	0.771829	1.03596	0.795443	0.883464	0.909851	0.893227	1.07896	0.89018	0.860739	0.971003	0.64132	0.771485	0.692526	1.02061	0.891376
	18h ID-07	0.99003	0.850638	0.957942	0.819537	0.743294	0.902331	1.14229	0.74911	0.832572	0.790054	0.911427	1.10092	0.991108	1.57531	2.37749	1.1367	0.963201	0.998587	1.18545	0.882824	0.802668	0.997944	0.936982	0.66716	0.910402	1.45502	0.731629	0.808836	0.949957	0.834241	1.14449	0.852713	0.831698	0.847374	1.39905	0.766206	1.05067	0.940719	1.12811
	18h ID-08	1.00863	0.821053	0.895747	0.756394	0.736804	0.834482	1.05818	0.824932	0.865187	0.740427	0.921198	1.03493	0.797652	1.28782	1.30177	1.18185	1.0849	1.04777	1.00375	0.812738	0.762836	0.929554	0.865057	0.785942	0.844706	0.744439	0.775508	0.76018	0.837204	0.845083	0.998975	0.86034	0.754737	0.865717	0.742347	0.740183	0.933526	1.01603	0.868265
	18h ID-09	0.976934	0.818898	0.859692	0.819537	0.749278	0.955409	1.02689	0.782675	0.863886	0.818725	0.921668	0.928442	0.878815	1.11715	1.02737	0.979496	0.957105	0.981068	0.929962	0.800427	0.787466	0.853663	0.877679	0.701513	0.79399	0.887841	0.793695	0.846835	0.931403	0.869001	0.929547	0.844186	0.856023	0.871176	0.862165	0.763161	0.968727	1.03021	0.865691
	18h ID-10	1.05498	0.781838	0.917473	0.823512	0.773331	0.910925	0.927294	0.976495	0.918601	0.826522	1.03383	1.11881	0.832968	1.72337	0.6997	1.2696	0.935449	0.937354	1.13827	0.879349	0.816451	0.958897	0.903998	0.744699	0.768405	1.1751	0.808849	0.723377	1.14631	0.842186	1.02294	0.886659	0.813892	0.879473	0.885382	0.789895	1.1892	1.04633	0.943973
	Control ID-11	1.21755	1.0215	1.1136	0.993337	0.984424	1.0394	1.20918	0.806663	1.01388	0.960162	1.00705	1.14823	0.991402	1.16222	1.04984	1.18143	1.14058	1.1075	1.23117	0.992167	1.01733	0.998089	1.04516	1.01598	0.762414	0.965801	0.907947	1.06764	1.0189	1.02102	1.13366	0.996441	1.04294	0.954514	0.761597	0.951311	0.876484	1.03661	1.38679
	Control ID-12	0.89365	0.727764	0.782209	0.718056	0.70135	0.772711	0.850759	0.663547	0.82122	0.678267	0.899165	0.848102	0.68411	1.08213	1.44284	0.91322	0.898576	0.876706	0.957725	0.738996	0.730324	0.842362	0.917282	0.776472	0.88674	1.24462	0.701625	0.730998	0.830576	0.755098	0.858468	0.837927	0.708256	0.775332	1.90307	0.710999	0.946657	0.844572	0.977037
	Control ID-13	0.9911	0.889955	0.909874	0.873553	0.875844	0.942758	0.845609	0.798178	0.864975	0.915015	1.01549	1.04986	1.00723	1.15886	0.769862	1.09574	1.02836	0.988415	1.00948	0.912315	0.876749	0.93188	0.95981	0.863457	0.874358	0.887303	0.851049	0.903338	0.938945	0.916188	1.02449	0.911165	0.802727	0.957685	0.544163	0.954279	0.98572	1.05561	1.23768
	Control ID-14	1.11381	1.10547	1.10035	1.02939	0.93721	1.01586	1.20073	1.06275	0.997166	1.00501	1.26644	1.44714	1.04737	1.2949	1.572	1.09869	1.28086	1.21591	1.12194	1.02492	1.00522	1.09241	1.13748	0.917184	0.998173	1.1461	1.01818	0.924772	1.25963	1.06918	1.02858	1.07335	0.900427	1.05729	1.67278	1.01298	1.21875	1.2475	1.21042
	Control ID-15	0.783889	1.25531	1.09397	1.38566	1.50117	1.22928	0.893727	1.66887	1.30276	1.44154	0.81186	0.50667	1.26989	0.301887	0.165456	0.710919	0.651629	0.811472	0.679688	1.33161	1.37038	1.13525	0.940271	1.42691	1.47831	0.756178	1.5212	1.37326	0.951953	1.23851	0.954811	1.18111	1.54565	1.25518	0.11839	1.37043	0.972391	0.815705	0.188078
	Values are Mean Fluorescent Intensity from Luminex array for each analyte.
